# Supplementary material for: A Potential Mechanism of High-Dose Ticagrelor in Modulating Platelet Activity and Atherosclerosis Mediated by Thymic Stromal Lymphopoietin Receptor
Source: PLoS One. 2015 Oct 30;10(10):e0141464. doi: 10.1371/journal.pone.0141464 (PMC4627752; doi:10.1371/journal.pone.0141464)
Supplement: S1 Raw Data — (XLS) [file pone.0141464.s001.xls]

## Sheet: Sheet1
group		platelet aggregation （16 weeks）	ATP release （16 weeks）	platelet aggregation （0 weeks）	ATP release （0 weeks）	TC （0 weeks）	TG （0 weeks）	LDL （0 weeks）	TSLP （0 weeks）	TC （16 weeks）	TG （16 weeks）	LDL （16 weeks）	TSLP （16 weeks）	TSLPR	CD62	CD63	plaque area	vulnerability index	Fig5A TSLPR	Fig5A AKT1	Fig5B TSLPR	Fig5B AKT1	Fig6A TSLPR	Fig6A AKT1	Fig6B TSLPR	Fig6B AKT1	weight (16 weeks）	weight (0 weeks）
1	HCD	94.3	75.3	80.7	86.7	3.21	1.58	2.56	5.48	23.56	3.68	21.58	8.22	12.34	19.96	17.84	49.97	2.68	1.46	1.58	1.15	1.56	1.65	4.64	2.64	3.52	28.35	18.07
1	HCD	90.7	84.6	77.6	85.4	3.28	1.46	3.11	5.67	25.82	2.53	26.77	10.73	15.46	24.74	21.86	58.64	3.14	1.87	1.87	1.38	1.84	1.96	5.43	3.25	4.48	27.93	19.98
1	HCD	81.4	88.1	70.5	83.2	3.13	1.88	2.89	5.65	21.3	4.84	16.93	5.61	9.22	15.41	13.51	40.26	2.15	1.32	1.16	1.34	1.22	1.85	5.24	2.04	2.19	29.32	17.64
1	HCD	86.2	54.6	75.4	78.1	2.98	1.67	2.78	5.69	22.41	2.17	12.47	3.68	6.43	16.31	14.69	36.59	2.24	1.41	1.21	1.26	1.26	1.75	3.74	2.17	2.57	27.18	20.17
1	HCD	93.3	69.4	76.4	83.4	3.29	1.82	2.83	5.36	24.75	5.02	30.65	13.28	19.41	22.43	20.97	61.33	3.01	1.81	1.85	1.23	1.73	1.79	3.89	2.26	2.86	29.14	18.74
1	HCD	88.5	70.3	82.4	80.2	3.42	1.96	2.79	5.92	21.9	2.64	17.24	4.66	7.36	13.67	15.32	43.69	2.36	1.45	1.25	1.19	1.34	1.88	3.98	2.43	2.97	28.88	18.88
1	HCD	96.6	78.2	70.1	86.7	2.61	1.78	2.64	5.33	24.1	4.88	28.55	12.82	18.42	26.43	19.98	55.21	2.94	1.79	1.79	1.16	1.68	1.52	4.26	2.57	3.18	27.96	19.37
1	HCD	80.3	73.8	72.5	78.9	2.88	1.67	2.95	5.45	23.6	2.75	19.62	5.94	8.73	14.68	16.33	45.7	2.48	1.38	1.31	1.13	1.43	1.56	4.51	2.61	3.36	29.93	17.98
1	HCD	91.5	60.1	78.4	88.1	3.19	1.73	3.03	5.98	22.8	4.51	25.32	11.31	17.92	25.73	19.64	52.3	2.89	1.67	1.72	1.09	1.53	1.97	4.68	2.63	3.42	28.12	20.37
1	HCD	83.3	72.8	76	83.4	3.67	1.79	2.77	5.77	24.3	3.36	20.47	6.83	10.35	16.87	16.84	47.15	2.53	1.4	1.36	1.06	1.46	1.61	4.47	2.78	3.68	27.55	19.45
1	HCD	82.1	70.1	77.2	80.2	3.02	1.62	2.69	5.63	21.9	4.23	23.58	9.54	14.19	23.18	18.96	51.37	2.71	1.53	1.68	0.98	1.62	1.63	4.84	2.86	3.74	28.44	18.48
1	HCD	88.3	75.4	75.1	86.1	2.76	1.84	3.02	5.69	25.4	3.41	17.66	7.24	11.36	17.67	17.31	48.37	2.61	1.35	1.47	0.95	1.53	1.69	4.93	2.93	3.86	26.15	17.92
1	HCD	84.6	71.1	79.4	82.1	3.23	1.59	2.73	5.48	21.5	3.87	24.51	9.33	13.24	22.61	18.52	50.69	2.72	1.58	1.59	0.87	1.59	1.74	5.09	3.04	4.18	27.73	18.12
1	HCD	89.2	74.6	73.2	84.5	2.93	1.88	2.95	5.69	22.8	2.25	18.83	8.16	10.57	18.96	17.65	49.24	2.65	1.38	1.53	1.36	1.61	1.86	5.15	3.15	4.27	28.99	19.88
1	HCD	90.8	73.8	76.1	82.8	3.52	1.72	3.04	5.73	23.6	4.01	21.62	8.41	13.27	19.46	16.48	49.91	2.43	1.63	1.63	1.14	1.48	1.93	5.43	3.21	4.36	30.43	19.23
2	ND	94	65.8	81.3	86.3	3.33	1.85	2.78	5.58	3.95	2.38	2.85	4.82	5.89	9.57	8.46	10.46	0.57	0.54	0.21	0.31	0.18	0.26	1.23	0.35	0.64	27.51	17.79
2	ND	90.8	74.3	76.2	84.2	2.81	1.98	2.82	5.67	3.31	2.94	3.34	5.85	6.94	10.84	13.72	12.17	0.68	0.71	0.29	0.49	0.27	0.37	1.42	0.52	0.88	26.33	17.73
2	ND	86.9	54.1	79.1	80.1	3.37	1.53	2.72	5.63	4.59	1.83	2.36	3.79	4.15	8.12	12.48	8.41	0.43	0.36	0.13	0.17	0.12	0.14	1.09	0.17	0.42	29.15	18.23
2	ND	88.1	66.9	74.3	81.4	2.89	1.78	2.96	5.69	3.46	1.41	1.97	2.19	3.25	6.58	5.21	6.71	0.45	0.42	0.15	0.18	0.11	0.18	1.14	0.24	0.46	30.12	17.63
2	ND	78.2	59.3	79.3	83	3.61	1.63	2.65	5.44	4.07	3.32	3.62	7.96	9.16	12.58	12.84	13.26	0.62	0.64	0.26	0.21	0.14	0.21	1.26	0.22	0.53	29.33	18.45
2	ND	85.4	68.2	75.2	79.6	3.11	1.77	3.05	5.78	3.57	1.95	2.15	2.87	4.84	7.97	10.36	7.84	0.39	0.48	0.17	0.26	0.16	0.25	1.25	0.28	0.59	28.63	18.44
2	ND	71.3	77.2	70.1	87.1	2.72	1.91	2.83	5.54	3.71	2.76	3.31	7.12	6.53	11.36	12.31	12.88	0.58	0.6	0.24	0.33	0.17	0.23	1.09	0.31	0.63	27.75	18.62
2	ND	69.8	71.1	84.3	82.4	3.16	1.73	2.99	5.69	4.13	2.04	3.15	3.43	5.16	8.64	7.84	8.96	0.51	0.51	0.18	0.38	0.19	0.24	1.11	0.33	0.71	26.93	17.93
2	ND	83.2	64.4	74.3	84.3	3.18	1.57	2.73	5.43	4.24	2.51	2.49	5.91	6.93	10.41	11.56	12.79	0.57	0.57	0.23	0.23	0.24	0.15	1.28	0.41	0.74	27.81	18.57
2	ND	83.6	67.2	77.7	83	3.54	1.68	2.96	5.87	3.76	2.18	3.06	4.36	5.47	8.96	8.63	8.74	0.49	0.45	0.19	0.46	0.23	0.28	1.31	0.44	0.83	29.14	18.12
2	ND	80.2	65.3	75.2	84.4	3.65	1.83	2.86	5.35	4.11	2.36	2.59	5.24	6.38	10.04	10.69	11.96	0.6	0.68	0.23	0.39	0.22	0.31	1.38	0.47	0.85	26.88	19.27
2	ND	86.4	69.4	79.4	82.1	2.57	1.84	2.57	5.96	3.82	2.24	2.64	5.17	6.14	9.47	8.01	9.31	0.38	0.53	0.2	0.24	0.21	0.38	1.4	0.51	0.72	28.96	17.68
2	ND	81.3	66.8	76.1	88.6	2.89	1.76	3.03	5.54	4.18	2.69	3.01	4.47	5.39	10.18	9.38	10.89	0.72	0.57	0.25	0.36	0.26	0.33	1.39	0.53	0.61	27.34	17.62
2	ND	84.7	67.6	78.5	80.6	3.14	1.63	2.75	5.73	4.48	1.65	7.73	4.46	6.05	10.24	5.79	10.25	0.49	0.68	0.18	0.25	0.13	0.35	1.25	0.46	0.46	30.12	18.94
2	ND	88.1	70.2	80.2	83.1	3.27	1.78	2.87	5.65	3.39	2.13	2.98	3.24	5.83	9.21	9.96	9.36	0.51	0.48	0.27	0.44	0.15	0.29	1.19	0.41	0.77	26.35	19.34
3	T1 group	60.3	63.1	77.4	85.3	3.34	1.67	2.94	5.88	22.56	3.75	21.52	8.03	11.64	18.69	13.64	47.46	2.31	1.28	1.16	1.14	1.41	1.47	3.87	1.82	2.94	27.13	18.85
3	T1 group	55.3	55.8	79.2	81.2	2.77	1.76	2.85	5.43	24.92	2.58	25.69	10.14	12.87	21.75	15.93	52.37	2.74	1.54	1.29	1.36	1.59	1.58	4.49	2.16	3.47	26.22	19.87
3	T1 group	59.1	40.7	69.2	77.8	3.05	1.72	3.09	5.67	20.2	4.92	17.35	7.92	10.32	16.27	11.36	41.68	1.98	0.97	1.03	0.87	1.2	1.33	2.67	1.44	1.46	28.87	17.56
3	T1 group	41.6	46.3	72.4	88.9	2.79	1.59	2.66	5.38	21.5	2.32	14.26	5.34	7.91	14.54	9.82	40.59	2.01	1.02	1.05	0.95	1.24	1.35	2.98	1.57	1.68	30.82	18.52
3	T1 group	44.2	58.9	74.6	82.9	3.52	1.89	2.96	5.98	23.7	4.85	28.14	13.61	13.56	23.72	16.18	55.62	2.65	1.47	1.27	0.98	1.26	1.39	3.16	1.63	1.79	32.11	19.83
3	T1 group	48.8	60.2	78.3	80.6	3.29	1.52	2.77	5.74	20.9	2.61	18.47	6.73	8.24	16.98	10.65	43.15	2.07	1.08	1.14	1.06	1.46	1.42	3.37	1.74	1.95	31.22	18.45
3	T1 group	59.4	40.1	70.2	85.4	3.34	1.73	2.86	5.65	23.9	4.87	26.13	12.14	12.55	21.63	15.52	50.21	2.61	1.38	1.24	1.09	1.29	1.43	3.48	1.8	2.37	25.87	17.87
3	T1 group	57.2	49.3	72.5	81.1	2.74	2.06	2.67	5.59	22.3	2.84	19.24	7.24	9.97	17.46	11.87	44.49	2.11	1.16	1.15	0.98	1.31	1.45	3.52	1.88	2.51	27.56	18.23
3	T1 group	53.8	38.6	76.3	84.5	3.21	1.67	3.24	5.63	22.8	4.52	25.32	11.5	12.47	20.68	15.78	50.26	2.53	1.4	1.21	1.16	1.34	1.46	3.64	1.92	3.37	27.15	19.43
3	T1 group	54.4	49.6	74.6	83.3	3.29	1.82	2.97	5.68	22	3.06	20.69	8.18	10.87	18.55	12.38	46.73	2.24	1.23	1.13	1.19	1.36	1.48	3.98	1.95	3.54	30.22	17.68
3	T1 group	50.1	47.2	70.1	81.7	2.87	1.67	2.85	5.73	23.6	4.23	23.26	6.21	12.46	20.31	14.26	49.28	2.38	1.33	1.18	1.23	1.47	1.5	4.23	2.05	3.28	29.51	18.89
3	T1 group	58.2	51.4	78.5	85.2	3.15	1.79	2.93	5.47	24.7	3.24	18.83	5.18	11.34	19.63	13.19	47.15	2.2	1.25	1.16	1.13	1.49	1.53	4.38	2.08	3.95	28.34	18.46
3	T1 group	55.6	46.1	73.2	80.6	2.68	1.82	2.74	5.61	21.8	4.19	24.11	10.33	11.98	15.34	13.39	48.31	2.41	1.31	1.18	0.68	1.53	1.56	4.42	2.13	3.02	29.79	17.88
3	T1 group	53.1	52.4	75.8	86.9	3.22	1.56	2.65	5.58	25.6	3.58	20.62	7.24	10.23	16.47	12.25	39.62	2.23	1.19	1.09	1.21	1.58	1.58	4.27	2.15	2.96	25.68	19.87
3	T1 group	64.5	42.5	74.4	83.2	3.45	1.94	2.99	5.66	21.3	4.02	19.88	9.31	9.66	19.13	11.98	43.54	2.39	1.28	1.21	1.15	1.55	1.55	4.18	1.59	2.88	27.69	19.87
4	T2 group	59.3	48.1	84.1	89.3	2.94	1.59	3.07	5.68	24.17	3.64	21.28	7.93	10.69	17.69	14.87	42.68	2.19	1.14	1.12	1.23	1.24	1.38	3.69	1.78	2.88	28.46	19.87
4	T2 group	55.6	45.6	62.1	84.5	3.06	1.88	2.72	5.86	26.4	2.59	28.28	10.3	12.19	20.59	17.94	47.94	2.41	1.27	1.19	1.04	1.35	1.5	4.62	1.96	3.51	27.65	18.82
4	T2 group	51.7	50.4	79.4	82.2	2.79	1.65	2.98	5.35	21.9	4.69	14.28	5.65	8.27	14.31	11.28	39.21	1.94	1.06	1.05	1.04	1.13	1.13	2.94	1.43	1.63	28.37	19.43
4	T2 group	50.2	49.6	77.5	75.4	3.43	1.79	2.76	5.49	22.38	2.17	12.69	3.25	6.94	21.46	12.31	36.8	2.07	1.09	1.06	1.06	1.15	1.15	3.38	1.49	1.89	27.97	17.45
4	T2 group	40.4	55.4	75.8	83	3.48	1.55	3.05	5.34	22.3	4.89	30.56	12.41	13.18	15.57	17.35	48.6	2.51	1.25	1.17	0.91	1.17	1.17	3.74	1.53	1.94	26.76	19.34
4	T2 group	36.9	38.2	79.1	80.4	3.15	2.12	2.67	5.98	25.7	2.38	13.81	4.49	7.31	19.87	13.16	40.15	2.13	1.11	1.08	1.07	1.19	1.21	3.16	1.57	2.05	25.54	18.75
4	T2 group	53.6	43.1	71.2	86.2	3.36	1.56	2.93	5.69	22.9	4.66	29.17	11.18	12.46	16.28	16.93	47.06	2.39	1.23	1.15	1.01	1.21	1.26	3.35	1.64	2.16	29.76	17.89
4	T2 group	51.8	47.4	70.4	81.5	2.93	1.92	2.74	5.58	24.5	2.74	15.22	5.06	8.28	19.15	13.74	41.68	2.25	1.12	1.1	1.14	1.27	1.28	3.49	1.68	2.45	28.11	18.23
4	T2 group	49.3	40.8	81.1	84.5	3.48	1.83	2.85	5.63	23.3	4.19	26.33	10.86	11.98	16.89	16.33	46.31	2.31	1.22	1.14	0.75	1.29	1.48	3.52	1.75	2.59	31.87	19.87
4	T2 group	49	46.2	75.8	82.9	3.31	1.57	2.99	5.46	24.1	3.06	17.31	6.52	9.14	18.58	14.02	42.54	2.14	1.13	1.11	1.16	1.31	1.34	3.65	1.83	2.63	26.83	19.87
4	T2 group	47.2	48.8	78.1	80.6	3.38	1.99	2.68	5.78	24	3.96	25.52	9.32	11.35	17.31	15.74	45.48	2.43	1.2	1.13	1.04	1.33	1.42	4.27	1.96	2.79	26.77	18.81
4	T2 group	51.3	44.1	73.2	86.1	2.85	1.86	2.67	5.46	21.81	3.24	18.64	7.41	9.86	18.82	14.57	43.79	2.25	1.18	1.04	1.27	1.35	1.46	2.65	1.94	2.96	27.32	17.87
4	T2 group	46.1	45.3	76.2	81.4	2.97	1.67	3.32	5.67	23.2	4.01	24.92	8.53	10.87	15.43	15.05	44.26	2.05	1.16	1.15	0.89	1.29	1.29	4.15	1.9	3.16	29.11	18.34
4	T2 group	52.7	47.1	74.4	84.3	3.04	2.01	2.76	5.84	26.1	3.46	20.13	6.18	11.64	16.94	13.69	39.28	1.86	1.07	1.09	1.07	1.32	1.45	4.08	1.85	3.37	26.53	16.45
4	T2 group	41.6	43.2	75.5	83.1	3.12	1.46	3.21	5.39	22.8	3.87	22.42	4.31	10.96	20.17	14.22	40.15	2.17	1.15	1.15	1.25	1.26	1.36	4.27	1.83	3.49	30.66	17.85
5	T3 group	30.1	25.1	80.2	86.6	3.17	1.88	2.65	5.84	23.38	3.27	21.7	8.05	7.84	12.45	11.46	17.65	0.87	0.91	0.36	0.64	0.38	0.74	1.74	1.06	3.55	25.78	19.32
5	T3 group	27.6	22.6	73.4	82.1	2.94	1.56	2.93	5.47	26.11	1.66	24.84	9.82	9.18	15.43	14.73	24.81	1.15	1.14	0.47	0.78	0.47	1.13	2.16	1.34	1.54	28.98	19.03
5	T3 group	25.3	23.7	69.1	80.3	2.77	1.97	2.78	5.69	20.65	4.88	18.56	6.28	6.47	9.62	9.21	10.46	0.43	0.63	0.24	0.49	0.21	0.36	1.33	0.68	1.76	27.12	17.73
5	T3 group	24.4	16.8	74.4	76.5	2.84	1.62	2.83	5.43	26	1.38	16.68	4.16	4.41	10.58	8.46	11.54	0.52	0.66	0.26	0.51	0.24	0.52	1.41	0.73	1.32	26.57	19.21
5	T3 group	10.6	30.3	74.2	88.6	3.29	1.92	3.11	5.69	20.93	4.94	27.32	10.87	10.26	15.11	14.68	23.79	1.14	1.1	0.43	0.75	0.26	0.63	1.47	0.88	1.37	28.91	17.64
5	T3 group	18.8	20.6	77.3	82.8	2.94	1.81	2.65	5.64	25.74	1.62	18.25	4.93	5.62	11.49	9.05	12.36	0.61	0.71	0.3	0.54	0.32	0.71	1.53	0.94	1.39	25.88	19.79
5	T3 group	16.3	25.3	71.5	80.6	3.68	1.52	2.71	5.77	21.55	4.73	25.31	11.25	9.43	14.27	14.13	22.18	1.09	1.08	0.39	0.71	0.35	0.46	1.59	1.02	1.43	30.23	18.65
5	T3 group	29.9	20.1	70.6	84.5	3.26	1.75	3.05	5.34	25.21	1.75	19.66	5.84	6.14	9.26	9.96	13.59	0.72	0.75	0.33	0.58	0.37	0.85	1.69	1.09	1.48	32.54	18.48
5	T3 group	22.5	18.7	78.9	81.9	2.74	1.98	2.97	5.61	22.38	4.61	23.18	9.32	8.66	10.43	13.29	21.65	1.04	1.04	0.37	0.67	0.41	0.93	1.83	1.15	1.45	25.89	18.34
5	T3 group	21.2	16.5	74.6	83.2	3.02	1.89	2.75	5.99	24.71	1.98	20.64	6.78	6.79	8.81	10.35	14.72	0.76	0.83	0.32	0.66	0.43	0.99	1.86	1.18	1.52	26.98	19.81
5	T3 group	22.7	22	74.2	82.8	2.94	1.66	3.14	5.97	23.17	4.33	22.43	9.31	8.25	10.44	13.04	20.54	0.94	0.99	0.28	0.72	0.47	1.03	1.93	1.24	1.64	27.56	19.23
5	T3 group	20.1	23.4	76.8	84.6	3.45	1.73	2.57	5.36	24.11	2.16	14.65	7.26	7.63	8.94	11.27	15.71	0.83	0.85	0.45	0.53	0.44	1.07	2.09	1.28	1.68	31.09	18.63
5	T3 group	25.4	21.1	72.1	81	2.91	1.93	2.88	5.54	23.05	4.01	18.73	9.54	5.43	9.93	11.89	21.43	0.92	0.96	0.29	0.64	0.38	1.09	2.18	1.31	1.73	26.87	17.66
5	T3 group	21.2	24.6	73.5	85.6	3.02	1.78	2.97	5.57	25.71	2.53	23.69	7.84	8.21	10.26	9.46	16.84	0.87	0.88	0.4	0.58	0.31	1.14	2.04	1.33	1.76	28.76	18.28
5	T3 group	24.5	19.8	75.9	79.4	2.68	1.49	2.78	5.67	22.08	3.72	24.31	8.67	7.79	11.43	7.39	20.72	0.92	0.94	0.33	0.66	0.29	1.16	1.95	1.18	1.69	29.76	19.35
		Fig 7A	Fig 7A		Fig 7B	Fig 7B		Fig 7C	Fig 7C		Fig 7D	Fig 7D		Fig 7E	Fig 7E
		Akt1	TSLPR		Aggregation	TLSPR		Akt1	TLSPR		plaque area	TLSPR		vulnerability index	TSLPR
		0.36	0.7		30.1	0.7		0.43	0.94		21.6	0.94		0.99	0.94
		0.26	0.65		27.6	0.65		0.4	0.83		21.2	0.83		0.95	0.83
		0.4	0.74		25.3	0.74		0.38	0.72		19.9	0.72		0.92	0.72
		0.21	0.53		14.2	0.53		0.36	0.66		19.7	0.66		0.88	0.66
		0.25	0.41		10.6	0.41		0.33	0.64		18.3	0.64		0.85	0.64
		0.19	0.38		18.8	0.38		0.31	0.61		17.1	0.61		0.74	0.61
		0.31	0.64		17.9	0.64		0.29	0.53		15.2	0.53		0.8	0.53
		0.29	0.6		29.9	0.6		0.25	0.51		14.9	0.51		0.71	0.51
		0.3	0.63		22.5	0.63		0.22	0.48		14	0.48		0.62	0.48
		0.18	0.55		21.2	0.55		0.16	0.41		15.1	0.41		0.6	0.41
		0.3	0.49		27.4	0.49		0.14	0.55		16.3	0.55		0.73	0.55
		0.11	0.4		12.4	0.4		0.21	0.59		22.6	0.59		0.68	0.59
		0.27	0.61		24.8	0.61		0.31	0.63		18	0.63		0.81	0.63
		0.24	0.53		20.2	0.53		0.4	0.66		18.8	0.66		0.74	0.66
		0.15	0.45		23.6	0.45		0.13	0.51		15.2	0.51		0.6	0.51
